# Supplementary material for: Fasting-Induced Molting Impacts the Intestinal Health by Altering the Gut Microbiota
Source: Animals (Basel). 2024 May 31;14(11):1640. doi: 10.3390/ani14111640 (PMC11171271; doi:10.3390/ani14111640)
Supplement: Supplementary file 1 [file animals-14-01640-s001.zip]

Archive with 1 entries (1 files):
- animals-3000135-supplementary.pdf
